# Supplementary material for: Investigation of lncRNA in Bos taurus Mammary Tissue during Dry and Lactation Periods
Source: Genes (Basel). 2023 Sep 12;14(9):1789. doi: 10.3390/genes14091789 (PMC10531232; doi:10.3390/genes14091789)
Supplement: Supplementary file 1 [file genes-14-01789-s001.zip]

Archive with 1 entries (1 files):
- genes-2578085-supplementary.pdf
